# Supplementary material for: Combination of dl922-947 Oncolytic Adenovirus and G-Quadruplex Binders Uncovers Improved Antitumor Activity in Breast Cancer
Source: Cells. 2022 Aug 10;11(16):2482. doi: 10.3390/cells11162482 (PMC9406944; doi:10.3390/cells11162482)
Supplement: Supplementary file 1 [file cells-11-02482-s001.zip]

Archive with 1 entries (1 files):
- cells-1785678-supplementary.pdf
